# Supplementary material for: Cold-Inducible RNA-Binding Protein but Not Its Antisense lncRNA Is a Direct Negative Regulator of Angiogenesis In Vitro and In Vivo via Regulation of the 14q32 angiomiRs—microRNA-329-3p and microRNA-495-3p
Source: Int J Mol Sci. 2021 Nov 24;22(23):12678. doi: 10.3390/ijms222312678 (PMC8657689; doi:10.3390/ijms222312678)
Supplement: Supplementary file 1 [file ijms-22-12678-s001.zip]

Archive with 1 entries (1 files):
- ijms-1418041-supplementary.pdf
